# Supplementary material for: Assessing behavioural profiles following neutral, positive and negative feedback
Source: PLoS One. 2022 Jul 5;17(7):e0270475. doi: 10.1371/journal.pone.0270475 (PMC9255737; doi:10.1371/journal.pone.0270475)
Supplement: S1 Data — (XLSX) [file pone.0270475.s001.xlsx]

## Sheet: Sheet1
EXPERIMENT 1
	DRAW = 0																					DRAW = +1																		DRAW = -1
			R	P	S		W	L	D		RT after W	RT after L	RT after D		WinStay	LoseShift	DrawShift		Final Score			R	P	S		W	L	D		RT after W	RT after L	RT after D		WinStay	LoseShift	DrawShift		Final Score		R	P	S		W	L	D		RT after W	RT after L
	1		0.375	0.141667	0.483333		0.3	0.341667	0.358333		542	400	492		0.472222	0.853659	0.714286		-5			0.466667	0.208333	0.325		0.358333	0.275	0.366667		475.5	517	358.5		0.595238	0.69697	0.477273		54		0.358333	0.308333	0.333333		0.316667	0.316667	0.366667		234	325.5
	2		0.383333	0.275	0.341667		0.25	0.416667	0.333333		1226	459	417		0.2	0.94	0.769231		-20			0.325	0.291667	0.383333		0.333333	0.375	0.291667		317	325.5	317		0.25	1	0.8		30		0.291667	0.291667	0.416667		0.391667	0.266667	0.341667		350	367
	3		0.391667	0.333333	0.275		0.325	0.266667	0.408333		509	283.5	367		0.184211	0.8125	0.77551		7			0.425	0.3	0.275		0.358333	0.383333	0.258333		358.5	342	434		0.309524	0.826087	0.774194		28		0.316667	0.383333	0.3		0.275	0.366667	0.358333		584	417
	4		0.383333	0.408333	0.208333		0.3	0.425	0.275		467	584	434		0.277778	0.78	0.515152		-15			0.316667	0.425	0.258333		0.3	0.333333	0.366667		417	467.5	450		0.333333	0.7	0.651163		40		0.316667	0.433333	0.25		0.308333	0.35	0.341667		551	559
	5		0.475	0.308333	0.216667		0.275	0.358333	0.366667		350	242	300		0.363636	0.690476	0.681818		-10			0.408333	0.316667	0.275		0.316667	0.325	0.358333		308.5	234	250		0.342105	0.74359	0.833333		42		0.516667	0.283333	0.2		0.3	0.291667	0.408333		551	484
	6		0.5	0.233333	0.266667		0.333333	0.391667	0.275		384	317	459		0.775	0.531915	0.34375		-7			0.258333	0.3	0.441667		0.291667	0.433333	0.275		501	334	334		0.857143	0.313725	0.121212		16		0.358333	0.358333	0.283333		0.333333	0.408333	0.258333		717	1426.5
	7		0.558333	0.183333	0.258333		0.341667	0.366667	0.291667		467	617	400		0.780488	0.55814	0.457143		-3			0.433333	0.275	0.291667		0.341667	0.283333	0.375		350	317	367		0.658537	0.764706	0.386364		52		0.433333	0.241667	0.325		0.358333	0.341667	0.3		250	250
	8		0.275	0.291667	0.433333		0.316667	0.308333	0.375		492	417	342		0.421053	0.783784	0.590909		1			0.35	0.416667	0.233333		0.316667	0.383333	0.3		417	384	483.5		0.605263	0.777778	0.555556		28		0.508333	0.283333	0.208333		0.308333	0.408333	0.283333		400	317
	9		0.416667	0.316667	0.266667		0.391667	0.316667	0.291667		300	451	417		0.148936	0.837838	0.857143		9			0.391667	0.283333	0.325		0.291667	0.358333	0.35		851	584	751		0.114286	0.813953	0.829268		34		0.566667	0.225	0.208333		0.291667	0.35	0.358333		200	167
	10		0.35	0.375	0.275		0.341667	0.291667	0.366667		200	184	150		0.325	0.571429	0.795455		6			0.4	0.35	0.25		0.333333	0.258333	0.408333		217	284	134		0.225	0.806452	0.8125		58		0.333333	0.408333	0.258333		0.375	0.325	0.3		242	217
	11		0.35	0.241667	0.408333		0.233333	0.325	0.441667		851	467	383.5		0.464286	0.358974	0.403846		-11			0.333333	0.3	0.366667		0.275	0.391667	0.333333		342	334	408.5		0.53125	0.553191	0.4		26		0.325	0.283333	0.391667		0.358333	0.291667	0.35		801	1526.5
	12		0.308333	0.366667	0.325		0.366667	0.25	0.383333		292	200	267		0.454545	0.793103	0.826087		14			0.383333	0.366667	0.25		0.366667	0.3	0.333333		342	234	267		0.340909	0.942857	0.95		48		0.35	0.291667	0.358333		0.291667	0.333333	0.375		400	334
	13		0.325	0.366667	0.308333		0.325	0.366667	0.308333		317	292	350.5		0.487179	0.75	0.416667		-5			0.425	0.341667	0.233333		0.283333	0.3	0.416667		108.5	250	284		0.294118	0.75	0.755102		48		0.358333	0.416667	0.225		0.333333	0.316667	0.35		167	192
	14		0.366667	0.416667	0.216667		0.291667	0.341667	0.366667		234	242	350		0.885714	0.85	0.636364		-6			0.95	0.0166667	0.0333333		0.3	0.341667	0.358333		242	267	217		0.944444	0.1	0.139535		38		0.475	0.35	0.175		0.375	0.3	0.325		200	208.5
	15		0.3	0.325	0.375		0.366667	0.341667	0.291667		3003	2503	1885		0.162791	0.829268	0.628571		3			0.35	0.291667	0.358333		0.308333	0.3	0.391667		3670	2861.5	1751.5		0.135135	0.777778	0.652174		48		0.316667	0.375	0.308333		0.333333	0.316667	0.35		1485	1076
	16		0.35	0.35	0.3		0.291667	0.391667	0.316667		384	400	367		0.428571	0.744681	0.891892		-12			0.366667	0.316667	0.316667		0.383333	0.333333	0.283333		284	242	358.5		0.355556	0.775	0.617647		40		0.325	0.3	0.375		0.308333	0.358333	0.333333		534	534
	17		0.316667	0.383333	0.3		0.266667	0.333333	0.4		317	275.5	200		0.129032	0.725	0.479167		-8			0.333333	0.325	0.341667		0.275	0.391667	0.333333		217	267	167		0.212121	0.93617	0.897436		26		0.3	0.333333	0.366667		0.383333	0.341667	0.275		234	234
	18		0.233333	0.35	0.416667		0.375	0.391667	0.233333		434	400	434		0.222222	0.744681	0.592593		-2			0.258333	0.441667	0.3		0.3	0.358333	0.341667		592.5	684	484		0.222222	0.690476	0.829268		34		0.291667	0.391667	0.316667		0.333333	0.383333	0.283333		792.5	700.5
	19		0.575	0.175	0.25		0.316667	0.316667	0.366667		1168	759	917.5		0.540541	0.815789	0.568182		0			0.491667	0.35	0.158333		0.275	0.383333	0.341667		1068	317	784		0.575758	0.977778	0.487805		28		0.325	0.441667	0.233333		0.283333	0.325	0.391667		1585	934.5
	20		0.325	0.391667	0.283333		0.375	0.266667	0.358333		317	350	300		0.288889	0.65625	0.666667		13			0.308333	0.341667	0.35		0.341667	0.375	0.283333		117	142	175.5		0.146341	0.613636	0.911765		30		0.291667	0.375	0.333333		0.341667	0.375	0.283333		284	242
	21		0.233333	0.425	0.341667		0.341667	0.333333	0.325		5556	2536	2127		0.121951	0.925	0.868421		1			0.341667	0.35	0.308333		0.35	0.333333	0.316667		3470	3887.5	2152		0.0487805	0.875	0.842105		40		0.366667	0.366667	0.266667		0.316667	0.391667	0.291667		2335.5	1452
	22		0.275	0.375	0.35		0.333333	0.308333	0.358333		392	475.5	567		0.125	0.916667	0.930233		3			0.25	0.3	0.45		0.333333	0.383333	0.283333		1551.5	1819	1109.5		0.425	0.622222	0.5		28		0.275	0.233333	0.491667		0.441667	0.3	0.258333		1752	1401.5
	23		0.291667	0.366667	0.341667		0.375	0.275	0.35		634	434	475.5		0.113636	0.909091	0.857143		12			0.266667	0.341667	0.391667		0.316667	0.291667	0.391667		392	334	375.5		0.210526	0.885714	0.891304		50		0.266667	0.366667	0.366667		0.375	0.275	0.35		367	292
	24		0.3	0.333333	0.366667		0.325	0.333333	0.341667		267	367	284		0.692308	0.675	0.55		-1			0.35	0.283333	0.366667		0.333333	0.366667	0.3		267	350	325.5		0.307692	0.590909	0.611111		32		0.341667	0.35	0.308333		0.341667	0.35	0.308333		384	350
	25		0.45	0.233333	0.316667		0.325	0.283333	0.391667		284	150	267		0.435897	0.911765	0.630435		5			0.608333	0.191667	0.2		0.366667	0.325	0.308333		250.5	200	184		0.545455	0.948718	0.583333		42		0.241667	0.241667	0.516667		0.3	0.325	0.375		158.5	258.5
	26		0.333333	0.325	0.341667		0.366667	0.383333	0.25		1101	1185	959.5		0.181818	0.955556	0.833333		-2			0.316667	0.383333	0.3		0.333333	0.275	0.391667		767	851	767		0.102564	0.909091	0.914894		54		0.333333	0.375	0.291667		0.316667	0.308333	0.375		943	1151.5
	27		0.383333	0.325	0.291667		0.325	0.341667	0.333333		1385	792.5	467.5		0.128205	0.9	0.75		-2			0.266667	0.425	0.308333		0.325	0.333333	0.341667		1359.5	734	984		0.236842	0.8	0.731707		40		0.358333	0.341667	0.3		0.4	0.383333	0.216667		834.5	601
	28		0.333333	0.325	0.341667		0.3	0.366667	0.333333		117	100	142		0.0555556	0.930233	0.9		-8			0.308333	0.325	0.366667		0.391667	0.333333	0.275		234	317	551		0.510638	0.692308	0.69697		40		0.408333	0.266667	0.325		0.316667	0.375	0.308333		117	100
	29		0.258333	0.3	0.441667		0.358333	0.375	0.266667		125.5	167	275.5		0.547619	0.711111	0.6875		-2			0.266667	0.375	0.358333		0.333333	0.366667	0.3		175.5	192	267		0.2	0.659091	0.857143		32		0.25	0.433333	0.316667		0.308333	0.316667	0.375		501	551
	30		0.383333	0.266667	0.35		0.291667	0.35	0.358333		250	317	217		0.2	0.878049	0.860465		-7			0.3	0.341667	0.358333		0.4	0.191667	0.408333		258.5	234	308.5		0.104167	0.826087	0.854167		74		0.258333	0.341667	0.4		0.475	0.283333	0.241667		450.5	342
	31		0.258333	0.433333	0.308333		0.358333	0.308333	0.333333		1018	826	1042.5		0.0930233	0.861111	0.775		6			0.283333	0.366667	0.35		0.308333	0.341667	0.35		267	517	651		0.361111	0.97561	0.857143		38		0.35	0.358333	0.291667		0.416667	0.325	0.258333		501	551
	32		0.408333	0.333333	0.258333		0.341667	0.391667	0.266667		1001	417	734		0.0731707	0.829787	0.83871		-6			0.483333	0.308333	0.208333		0.408333	0.258333	0.333333		250	434	308.5		0.229167	0.645161	0.725		58		0.408333	0.35	0.241667		0.35	0.316667	0.333333		1068	617
	33		0.466667	0.308333	0.225		0.308333	0.325	0.366667		217	317	300		0.378378	0.769231	0.651163		-2			0.441667	0.258333	0.3		0.316667	0.358333	0.325		517	717	551		0.162162	0.790698	0.717949		34		0.433333	0.375	0.191667		0.391667	0.283333	0.325		350	183.5
	34		0.366667	0.4	0.233333		0.358333	0.341667	0.3		200	158.5	117		0.651163	0.825	0.805556		2			0.3	0.441667	0.258333		0.366667	0.333333	0.3		284	150	300		0.181818	0.775	0.885714		40		0.341667	0.358333	0.3		0.308333	0.4	0.291667		184	184
	35		0.283333	0.308333	0.408333		0.308333	0.358333	0.333333		175.5	167	125.5		0.25	0.72093	0.7		-6			0.191667	0.491667	0.316667		0.3	0.325	0.375		150	167	134		0.285714	0.589744	0.444444		42		0.333333	0.333333	0.333333		0.316667	0.366667	0.316667		250	242
	36		0.333333	0.308333	0.358333		0.3	0.425	0.275		467.5	317	292		0.361111	0.921569	0.8125		-15			0.383333	0.283333	0.333333		0.358333	0.308333	0.333333		484	358.5	434		0.534884	0.805556	0.825		46		0.358333	0.3	0.341667		0.283333	0.325	0.391667		517	434
	37		0.341667	0.333333	0.325		0.283333	0.35	0.366667		1201	667	575.5		0.352941	0.853659	0.818182		-8			0.358333	0.341667	0.3		0.266667	0.425	0.308333		767	734	651		0.16129	0.862745	0.864865		18		0.391667	0.308333	0.3		0.291667	0.383333	0.325		551	717
	38		0.358333	0.391667	0.25		0.308333	0.391667	0.3		317	350	367		0.459459	0.93617	0.857143		-10			0.441667	0.308333	0.25		0.366667	0.308333	0.325		150	175.5	150		0.386364	0.805556	0.820513		46		0.158333	0.2	0.641667		0.333333	0.325	0.341667		150	317
	39		0.325	0.408333	0.266667		0.266667	0.425	0.308333		1268	943	868		0.21875	0.4	0.351351		-19			0.316667	0.333333	0.35		0.283333	0.325	0.391667		1176.5	1176.5	1235		0.264706	0.578947	0.446809		42		0.333333	0.458333	0.208333		0.366667	0.316667	0.316667		784	584
	40		0.316667	0.35	0.333333		0.316667	0.4	0.283333		934	567	584		0.342105	0.895833	0.69697		-10			0.366667	0.2	0.433333		0.258333	0.391667	0.35		801	784	742.5		0.6	0.723404	0.642857		26		0.35	0.25	0.4		0.308333	0.308333	0.383333		1251	851
											729.112	527.413	500.5		0.344855	0.783831	0.694613													619.188	587.987	523.925		0.347679	0.748043	0.689866												600.263	542.3
											149.68	81.8055	65.5424		0.0333963	0.022563	0.0255095													120.929	115.442	67.2035		0.0328743	0.027499	0.0325532												77.8385	62.3076
EXPERIMENT 2
	DRAW = -1 SCORE																					DRAW = +1 SCORE																		DRAW = -1 NO SCORE
			R	P	S		W	L	D		RT after W	RT after L	RT after D		WinStay	LoseShift	DrawShift		Final Score			R	P	S		W	L	D		RT after W	RT after L	RT after D		WinStay	LoseShift	DrawShift		Final Score		R	P	S		W	L	D		RT after W	RT after L
	1		0.377778	0.311111	0.311111		0.255556	0.388889	0.355556		1093	1451	1067.5		0.545455	0.8	0.875		-44			0.222222	0.488889	0.288889		0.4	0.333333	0.266667		667	725.5	976		0.428571	0.433333	0.416667		30		0.177778	0.455556	0.366667		0.333333	0.277778	0.388889		717	384
	2		0.422222	0.333333	0.244444		0.333333	0.311111	0.355556		325.5	184	267		0.533333	0.703704	0.6875		-30			0.3	0.388889	0.311111		0.377778	0.3	0.322222		225.5	250	284		0.117647	0.769231	0.724138		36		0.644444	0.133333	0.222222		0.244444	0.333333	0.422222		250.5	317
	3		0.244444	0.333333	0.422222		0.333333	0.355556	0.311111		350	450.5	534		0.551724	0.59375	0.464286		-30			0.322222	0.311111	0.366667		0.255556	0.411111	0.333333		584	659	425.5		0.652174	0.611111	0.6		16		0.388889	0.277778	0.333333		0.377778	0.333333	0.288889		492.5	968
	4		0.388889	0.3	0.311111		0.311111	0.355556	0.333333		817.5	367	517		0.142857	0.9375	0.896552		-34			0.322222	0.344444	0.333333		0.366667	0.322222	0.311111		1026	534	550.5		0.03125	0.724138	0.857143		32		0.366667	0.344444	0.288889		0.3	0.311111	0.388889		701	408.5
	5		0.388889	0.233333	0.377778		0.377778	0.388889	0.233333		1234.5	334	901		0.676471	0.8	0.75		-22			0.344444	0.288889	0.366667		0.366667	0.277778	0.355556		634	384	492.5		0.272727	0.958333	0.65625		40		0.366667	0.355556	0.277778		0.355556	0.344444	0.3		359	258.5
	6		0.3	0.366667	0.333333		0.377778	0.311111	0.311111		334	300	400		0.205882	0.821429	0.962963		-22			0.288889	0.355556	0.355556		0.388889	0.255556	0.355556		217	300	325.5		0.205882	0.826087	0.90625		44		0.333333	0.444444	0.222222		0.266667	0.411111	0.322222		300	234
	7		0.377778	0.3	0.322222		0.311111	0.4	0.288889		217	225.5	184		0.285714	0.722222	0.64		-34			0.311111	0.255556	0.433333		0.288889	0.3	0.411111		284	242	234		0.538462	0.423077	0.621622		36		0.5	0.311111	0.188889		0.366667	0.244444	0.388889		234	267
	8		0.3	0.333333	0.366667		0.277778	0.411111	0.311111		184	250	117		0.52	0.864865	0.851852		-40			0.244444	0.466667	0.288889		0.377778	0.333333	0.288889		142	250	284		0.735294	0.8	0.64		30		0.277778	0.411111	0.311111		0.277778	0.411111	0.311111		284	342
	9		0.411111	0.344444	0.244444		0.266667	0.433333	0.3		834	709	834		0.291667	0.894737	0.925926		-42			0.377778	0.366667	0.255556		0.366667	0.422222	0.211111		534	601	417		0.333333	0.864865	0.842105		14		0.366667	0.3	0.333333		0.355556	0.322222	0.322222		767.5	684
	10		0.211111	0.433333	0.355556		0.266667	0.355556	0.377778		450.5	425.5	818		0.458333	0.46875	0.727273		-42			0.322222	0.344444	0.333333		0.4	0.288889	0.311111		492	367	834		0.0833333	0.8	0.928571		38		0.277778	0.311111	0.411111		0.244444	0.377778	0.377778		534	500.5
	11		0.322222	0.344444	0.333333		0.433333	0.288889	0.277778		284	200	350		0	1	0.96		-12			0.3	0.377778	0.322222		0.355556	0.366667	0.277778		217	267	267		0.0967742	0.939394	0.96		24		0.355556	0.333333	0.311111		0.277778	0.288889	0.433333		434	300
	12		0.366667	0.322222	0.311111		0.388889	0.277778	0.333333		384	150	317		0.4	0.64	0.655172		-20			0.244444	0.188889	0.566667		0.355556	0.3	0.344444		250	117	250		0.548387	0.407407	0.645161		36		0.322222	0.355556	0.322222		0.322222	0.222222	0.455556		517	367
	13		0.288889	0.266667	0.444444		0.311111	0.322222	0.366667		467	250	417		0.357143	0.689655	0.8125		-34			0.322222	0.333333	0.344444		0.366667	0.377778	0.255556		1084	517.5	484		0.424242	0.588235	0.727273		22		0.222222	0.266667	0.511111		0.266667	0.344444	0.388889		408.5	534
	14		0.344444	0.344444	0.311111		0.288889	0.488889	0.222222		258.5	267	167		0.423077	0.75	0.894737		-38			0.222222	0.355556	0.422222		0.4	0.333333	0.266667		167	150.5	83		0.228571	0.766667	0.791667		30		0.322222	0.366667	0.311111		0.344444	0.355556	0.3		300	358.5
	15		0.5	0.3	0.2		0.288889	0.355556	0.355556		83	134	134		0.461538	0.6875	0.580645		-38			0.344444	0.388889	0.266667		0.355556	0.3	0.344444		133.5	134	142		0.375	0.814815	0.666667		36		0.422222	0.4	0.177778		0.377778	0.255556	0.366667		142	184
	16		0.388889	0.3	0.311111		0.411111	0.288889	0.3		417	250	317		0.459459	1	0.962963		-16			0.3	0.388889	0.311111		0.411111	0.333333	0.255556		267	225	284		0.722222	1	0.478261		30		0.366667	0.377778	0.255556		0.333333	0.377778	0.288889		292	292
	17		0.388889	0.233333	0.377778		0.388889	0.266667	0.344444		2010.5	358.5	901		0.176471	0.5	0.548387		-20			0.566667	0.0222222	0.411111		0.355556	0.344444	0.3		625.5	400	425.5		0.84375	0.677419	0.269231		28		0.388889	0.266667	0.344444		0.366667	0.377778	0.255556		1218	275.5
	18		0.377778	0.344444	0.277778		0.355556	0.322222	0.322222		434	350	367		0.3125	0.896552	0.821429		-26			0.577778	0.211111	0.211111		0.344444	0.377778	0.277778		334	225.5	308.5		0.516129	0.852941	0.375		22		0.322222	0.366667	0.311111		0.333333	0.344444	0.322222		567.5	417
	19		0.277778	0.277778	0.444444		0.366667	0.366667	0.266667		217	284	284		0.545455	0.575758	0.434783		-24			0.3	0.255556	0.444444		0.433333	0.288889	0.277778		292	258.5	267		0.578947	0.923077	0.52		38		0.322222	0.3	0.377778		0.3	0.377778	0.322222		417	609
	20		0.3	0.344444	0.355556		0.333333	0.344444	0.322222		650.5	584	801		0.266667	0.7	0.827586		-30			0.3	0.388889	0.311111		0.333333	0.322222	0.344444		450	317	417		0.0344828	0.931034	0.967742		32		0.277778	0.422222	0.3		0.411111	0.288889	0.3		400.5	375
	21		0.355556	0.333333	0.311111		0.311111	0.255556	0.433333		559	400	684		0.178571	0.521739	0.921053		-34			0.322222	0.344444	0.333333		0.377778	0.266667	0.355556		976	484	801		0	0	1		42		0.322222	0.344444	0.333333		0.333333	0.255556	0.411111		167	150
	22		0.344444	0.255556	0.4		0.266667	0.377778	0.355556		1651.5	384	442		0.25	0.69697	0.53125		-42			0.511111	0.266667	0.222222		0.344444	0.3	0.355556		100	117	100		0.83871	0.518519	0.354839		36		0.266667	0.388889	0.344444		0.266667	0.422222	0.311111		333.5	492
	23		0.3	0.311111	0.388889		0.3	0.344444	0.355556		217	167	233.5		0.222222	0.8	0.875		-36			0.222222	0.355556	0.422222		0.333333	0.266667	0.4		209	133.5	284		0.666667	0.583333	0.428571		42		0.333333	0.333333	0.333333		0.355556	0.355556	0.288889		217	184
	24		0.344444	0.277778	0.377778		0.3	0.4	0.3		1193	801	767		0.769231	0.611111	0.222222		-36			0.388889	0.277778	0.333333		0.355556	0.277778	0.366667		834	1885	417		0.806452	0.88	0.363636		40		0.388889	0.255556	0.355556		0.355556	0.322222	0.322222		384	1451
	25		0.244444	0.288889	0.466667		0.344444	0.322222	0.333333		409	250	325.5		0.4	0.724138	0.466667		-28			0.366667	0.388889	0.244444		0.288889	0.411111	0.3		867.5	551	500.5		0.5	0.864865	0.384615		16		0.288889	0.344444	0.366667		0.366667	0.288889	0.344444		300	184
	26		0.377778	0.266667	0.355556		0.3	0.355556	0.344444		233.5	133.5	167		0.346154	0.625	0.548387		-36			0.355556	0.255556	0.388889		0.344444	0.377778	0.277778		158.5	91.5	150		0.566667	0.470588	0.6		22		0.4	0.288889	0.311111		0.255556	0.411111	0.333333		234	158.5
	27		0.366667	0.3	0.333333		0.255556	0.388889	0.355556		459	284	267		0.5	0.971429	0.84375		-44			0.4	0.244444	0.355556		0.411111	0.255556	0.333333		767	283.5	459		0.27027	0.954545	0.8		44		0.388889	0.266667	0.344444		0.366667	0.344444	0.288889		334	217
	28		0.3	0.344444	0.355556		0.366667	0.344444	0.288889		342	384	450.5		0.40625	0.870968	0.769231		-24			0.4	0.255556	0.344444		0.288889	0.344444	0.366667		325.5	184	334		0.5	0.933333	0.606061		28		0.355556	0.322222	0.322222		0.4	0.4	0.2		200.5	158.5
	29		0.1	0.477778	0.422222		0.322222	0.3	0.377778		267	258.5	233.5		0.724138	0.346154	0.441176		-32			0.377778	0.411111	0.211111		0.255556	0.355556	0.388889		667	451	634		0.565217	0.580645	0.457143		26		0.266667	0.533333	0.2		0.288889	0.388889	0.322222		184	217
	30		0.3	0.244444	0.455556		0.322222	0.333333	0.344444		592.5	459	501		0.321429	0.733333	0.580645		-32			0.255556	0.255556	0.488889		0.344444	0.344444	0.311111		667	701	684		0.354839	0.774194	0.555556		28		0.311111	0.355556	0.333333		0.366667	0.311111	0.322222		884	609
	31		0.188889	0.522222	0.288889		0.344444	0.344444	0.311111		559	534	484		0.266667	0.580645	0.714286		-28			0.188889	0.477778	0.333333		0.4	0.288889	0.311111		651	725.5	750.5		0.4	0.730769	0.464286		38		0.277778	0.355556	0.366667		0.333333	0.311111	0.355556		1209.5	1351
	32		0.3	0.5	0.2		0.366667	0.366667	0.266667		701	534	634		0.454545	0.606061	0.695652		-24			0.366667	0.433333	0.2		0.366667	0.366667	0.266667		384	300	358.5		0.575758	0.65625	0.5		24		0.277778	0.377778	0.344444		0.322222	0.355556	0.322222		300	208.5
	33		0.477778	0.244444	0.277778		0.366667	0.333333	0.3		150	250	284		0.121212	0.793103	0.740741		-24			0.433333	0.322222	0.244444		0.322222	0.344444	0.333333		484	317	317		0.241379	0.766667	0.666667		28		0.355556	0.311111	0.333333		0.388889	0.244444	0.366667		150	117
	34		0.311111	0.288889	0.4		0.277778	0.355556	0.366667		300	250	284		0.52	0.90625	0.96875		-40			0.244444	0.355556	0.4		0.322222	0.366667	0.311111		234	142	250.5		0.344828	0.84375	0.821429		24		0.288889	0.277778	0.433333		0.333333	0.322222	0.344444		234	217
	35		0.344444	0.3	0.355556		0.366667	0.288889	0.344444		108.5	267	184		0.375	0.653846	0.774194		-24			0.266667	0.311111	0.422222		0.388889	0.266667	0.344444		117	150	200		0.314286	0.826087	0.83871		42		0.288889	0.422222	0.288889		0.266667	0.4	0.333333		200	184
	36		0.344444	0.355556	0.3		0.422222	0.266667	0.311111		851	492.5	751		0.0526316	0.875	0.851852		-14			0.366667	0.3	0.333333		0.277778	0.411111	0.311111		984	867.5	842.5		0.24	0.944444	0.75		16		0.344444	0.344444	0.311111		0.288889	0.322222	0.388889		334	459
											545.514	371.458	455.181		0.375605	0.732282	0.728456													473.639	397.444	412.042		0.41534	0.734421	0.644035												416.708	400.917
											68.2551	38.0763	40.6683		0.0283779	0.0247356	0.029239													46.202	51.7569	35.1715		0.0374263	0.0330549	0.0315321												42.0293	48.1022
EXPERIMENT 3
	LOSE = -2 SCORE																					WIN = +2 SCORE																		LOSE = -2 NO SCORE
			R	P	S		W	L	D		RT after W	RT after L	RT after D		WinStay	LoseShift	DrawShift		Final Score			R	P	S		W	L	D		RT after W	RT after L	RT after D		WinStay	LoseShift	DrawShift		Final Score		R	P	S		W	L	D		RT after W	RT after L
	1		0.588889	0.388889	0.0222222		0.366667	0.266667	0.366667		467	275.5	1201		0.545455	0.916667	0.625		-15			0.611111	0.311111	0.0777778		0.277778	0.411111	0.311111		667	317	526		0.76	0.833333	0.535714		13		0.588889	0.377778	0.0333333		0.344444	0.333333	0.322222		501	526
	2		0.388889	0.255556	0.355556		0.433333	0.233333	0.333333		442.5	417	334		0.342105	0.904762	0.666667		-3			0.4	0.233333	0.366667		0.322222	0.288889	0.388889		717	675.5	384		0.310345	0.769231	0.735294		32		0.133333	0.433333	0.433333		0.455556	0.288889	0.255556		317	292
	3		0.288889	0.377778	0.333333		0.311111	0.333333	0.355556		784.5	742.5	617		0.428571	0.466667	0.419355		-32			0.388889	0.411111	0.2		0.311111	0.366667	0.322222		767.5	792.5	751		0.285714	0.46875	0.37931		23		0.411111	0.277778	0.311111		0.388889	0.288889	0.322222		834	734
	4		0.366667	0.233333	0.4		0.411111	0.211111	0.377778		484	325.5	667		0.432432	0.944444	0.882353		-1			0.344444	0.3	0.355556		0.388889	0.277778	0.333333		417	317	333.5		0.294118	0.88	0.733333		45		0.355556	0.277778	0.366667		0.322222	0.277778	0.4		350	308.5
	5		0.311111	0.311111	0.377778		0.377778	0.344444	0.277778		943	825.5	784		0.0588235	0.866667	0.68		-28			0.288889	0.366667	0.344444		0.311111	0.322222	0.366667		842.5	818	1151		0.0357143	1	0.4375		27		0.311111	0.311111	0.377778		0.3	0.333333	0.366667		434	675.5
	6		0.388889	0.255556	0.355556		0.344444	0.344444	0.311111		1101	367	634		0.258065	0.933333	0.75		-31			0.388889	0.266667	0.344444		0.311111	0.388889	0.3		1168	851	1435		0.111111	0.914286	0.740741		21		0.355556	0.344444	0.3		0.411111	0.3	0.288889		517.5	450
	7		0.4	0.344444	0.255556		0.322222	0.333333	0.344444		400	384	434		0.413793	0.827586	0.741935		-31			0.455556	0.322222	0.222222		0.266667	0.366667	0.366667		308.5	150	225		0.5	0.848485	0.5625		15		0.4	0.377778	0.222222		0.277778	0.388889	0.333333		534	334
	8		0.477778	0.166667	0.355556		0.333333	0.322222	0.344444		2135.5	934	734		0.4	0.758621	0.633333		-28			0.4	0.2	0.4		0.3	0.366667	0.333333		1768	434	567		0.518519	0.848485	0.586207		21		0.411111	0.222222	0.366667		0.244444	0.322222	0.433333		943	367
	9		0.333333	0.355556	0.311111		0.355556	0.311111	0.333333		358.5	400	375.5		0.25	1	0.833333		-24			0.355556	0.344444	0.3		0.322222	0.344444	0.333333		284	342	334		0.0344828	0.966667	0.766667		27		0.366667	0.311111	0.322222		0.377778	0.255556	0.366667		350	350
	10		0.277778	0.355556	0.366667		0.433333	0.277778	0.288889		2419	2469	1735		0.0526316	0.88	0.923077		-11			0.366667	0.266667	0.366667		0.322222	0.355556	0.322222		2219	1785	1668		0	0.903226	0.896552		26		0.4	0.344444	0.255556		0.288889	0.4	0.311111		692.5	834
	11		0.422222	0.322222	0.255556		0.211111	0.377778	0.411111		751	383.5	325.5		0.789474	0.852941	0.583333		-49			0.222222	0.422222	0.355556		0.322222	0.288889	0.388889		584	300	275.5		0.931034	0.884615	0.735294		32		0.322222	0.366667	0.311111		0.344444	0.322222	0.333333		300	317
	12		0.288889	0.4	0.311111		0.288889	0.433333	0.277778		158.5	167	217		0.153846	0.710526	0.84		-52			0.266667	0.277778	0.455556		0.455556	0.2	0.344444		275.5	192	167		0.375	0.833333	0.709677		64		0.333333	0.4	0.266667		0.333333	0.333333	0.333333		234	183.5
	13		0.322222	0.411111	0.266667		0.322222	0.377778	0.3		567	517.5	467		0.821429	0.735294	0.296296		-39			0.422222	0.377778	0.2		0.166667	0.455556	0.377778		434	267	150.5		0.866667	0.625	0.617647		-11		0.3	0.455556	0.244444		0.277778	0.366667	0.355556		192	134
	14		0.344444	0.433333	0.222222		0.311111	0.4	0.288889		651	559	350		0.111111	0.583333	0.807692		-44			0.322222	0.366667	0.311111		0.366667	0.344444	0.288889		325.5	367	275.5		0.28125	0.0967742	0.807692		35		0.377778	0.355556	0.266667		0.311111	0.322222	0.366667		434	492.5
	15		1	0	0		0.333333	0.333333	0.333333		734	358.5	434		1	0	0		-30			0.977778	0	0.0222222		0.355556	0.311111	0.333333		567	275.5	408.5		0.967742	0	0.0333333		36		0.333333	0.333333	0.333333		0.344444	0.344444	0.311111		584	501
	16		0.344444	0.322222	0.333333		0.344444	0.355556	0.3		142	134	134		0	0.90625	0.925926		-33			0.377778	0.288889	0.333333		0.3	0.411111	0.288889		367	400	300		0	0.972222	0.846154		17		0.377778	0.288889	0.333333		0.3	0.344444	0.355556		350	267
	17		0.222222	0.433333	0.344444		0.344444	0.388889	0.266667		801	792.5	834.5		0.967742	0.852941	0.5		-39			0.3	0.466667	0.233333		0.344444	0.311111	0.344444		684	442	492		0.677419	0.857143	0.7		34		0.3	0.522222	0.177778		0.333333	0.255556	0.411111		534	350
	18		0.344444	0.344444	0.311111		0.433333	0.333333	0.233333		434	367	417		0.210526	0.833333	0.952381		-21			0.333333	0.333333	0.333333		0.322222	0.455556	0.222222		551	584	534		0	0.780488	0.894737		17		0.277778	0.4	0.322222		0.244444	0.4	0.355556		350	267
	19		0.266667	0.433333	0.3		0.366667	0.366667	0.266667		317	300	175.5		0.34375	0.636364	0.75		-33			0.322222	0.344444	0.333333		0.344444	0.333333	0.322222		117	100	150		0.3	0.766667	0.758621		32		0.422222	0.311111	0.266667		0.355556	0.277778	0.366667		334	317
	20		0.255556	0.333333	0.411111		0.4	0.377778	0.222222		217	225.5	234		0.171429	0.647059	0.8		-32			0.166667	0.377778	0.455556		0.311111	0.322222	0.366667		258.5	217	183.5		0.321429	0.724138	0.90625		27		0.355556	0.333333	0.311111		0.322222	0.333333	0.344444		300	117
	21		0.477778	0.311111	0.211111		0.166667	0.4	0.433333		192	284	334		0.214286	0.888889	0.794872		-57			0.522222	0.277778	0.2		0.377778	0.2	0.422222		459	584	334		0.323529	0.888889	0.756757		50		0.411111	0.3	0.288889		0.344444	0.333333	0.322222		284	192
	22		0.3	0.388889	0.311111		0.388889	0.311111	0.3		208.5	325.5	217		0.676471	0.785714	0.592593		-21			0.311111	0.366667	0.322222		0.3	0.322222	0.377778		500.5	1235	425.5		0.730769	0.758621	0.735294		25		0.322222	0.444444	0.233333		0.333333	0.355556	0.311111		217	325.5
	23		0.311111	0.3	0.388889		0.266667	0.355556	0.377778		659	367	451		0.666667	0.90625	0.666667		-40			0.288889	0.344444	0.366667		0.344444	0.3	0.355556		375.5	367	350.5		0.5	0.962963	0.71875		35		0.3	0.322222	0.377778		0.322222	0.344444	0.333333		484	467
	24		0.388889	0.288889	0.322222		0.244444	0.344444	0.411111		225.5	334	258.5		0.5	0.870968	0.777778		-40			0.355556	0.366667	0.277778		0.366667	0.311111	0.322222		325.5	308.5	317		0.4375	0.857143	0.655172		38		0.355556	0.322222	0.322222		0.4	0.333333	0.266667		350	267
	25		0.322222	0.3	0.377778		0.311111	0.355556	0.333333		375	400.5	267		0.75	0.65625	0.344828		-36			0.622222	0.0222222	0.355556		0.411111	0.277778	0.311111		184	167	150		0.972973	0.16	0		49		0.311111	0.388889	0.3		0.244444	0.322222	0.433333		200	234
	26		0.355556	0.333333	0.311111		0.311111	0.288889	0.4		384	467	275.5		0.571429	0.96	0.777778		-24			0.344444	0.388889	0.266667		0.388889	0.3	0.311111		267	292	309		0.257143	0.961538	0.892857		43		0.244444	0.4	0.355556		0.266667	0.355556	0.377778		534	600.5
	27		0.277778	0.422222	0.3		0.266667	0.344444	0.388889		1518	634	434		0.208333	0.933333	0.885714		-38			0.311111	0.411111	0.277778		0.344444	0.377778	0.277778		567	383.5	375.5		0.258065	0.941176	0.833333		28		0.388889	0.366667	0.244444		0.355556	0.3	0.344444		759.5	525.5
	28		0.344444	0.366667	0.288889		0.322222	0.377778	0.3		467	167	217		0.172414	0.666667	0.703704		-39			0.233333	0.366667	0.4		0.344444	0.344444	0.311111		217	167	267		0.225806	0.612903	0.888889		31		0.311111	0.4	0.288889		0.344444	0.366667	0.288889		134	100
	29		0.477778	0.311111	0.211111		0.344444	0.311111	0.344444		551	417	484		0.483871	0.703704	0.677419		-25			0.377778	0.288889	0.333333		0.355556	0.333333	0.311111		584	400	467.5		0.612903	0.766667	0.785714		34		0.222222	0.4	0.377778		0.333333	0.311111	0.355556		943	350
	30		0.444444	0.344444	0.211111		0.344444	0.344444	0.311111		484	467	384		0.741935	0.806452	0.518519		-31			0.433333	0.233333	0.333333		0.377778	0.344444	0.277778		968	1168	1001		0.454545	0.774194	0.92		37		0.244444	0.422222	0.333333		0.255556	0.433333	0.311111		317	334
	31		0.311111	0.366667	0.322222		0.366667	0.288889	0.344444		134	83.5	133.5		0.757576	0.807692	0.566667		-19			0.311111	0.366667	0.322222		0.411111	0.3	0.288889		117	134	117		0.675676	0.851852	0.36		47		0.222222	0.255556	0.522222		0.366667	0.3	0.333333		250	267
	32		0.344444	0.333333	0.322222		0.377778	0.333333	0.288889		567	317	484		0.606061	1	0.730769		-26			0.422222	0.322222	0.255556		0.3	0.366667	0.333333		634	242	350		0.740741	0.96875	0.6		21		0.444444	0.344444	0.211111		0.311111	0.344444	0.344444		517.5	417
	33		0.4	0.311111	0.288889		0.255556	0.433333	0.311111		484	584	584		0.478261	0.692308	0.481481		-55			0.411111	0.333333	0.255556		0.266667	0.455556	0.277778		400.5	309	434		0.208333	0.8	0.76		7		0.4	0.322222	0.277778		0.3	0.355556	0.344444		367	367
	34		0.3	0.411111	0.288889		0.333333	0.377778	0.288889		818	367	601		0.137931	0.647059	0.692308		-38			0.355556	0.366667	0.277778		0.355556	0.266667	0.377778		534	300	308.5		0.15625	0.652174	0.735294		40		0.4	0.266667	0.333333		0.355556	0.422222	0.222222		484	509
	35		0.3	0.411111	0.288889		0.366667	0.344444	0.288889		108.5	117	133.5		0.125	0.83871	0.769231		-29			0.277778	0.4	0.322222		0.3	0.288889	0.411111		167	125.5	150		0.0769231	0.923077	0.810811		28		0.322222	0.388889	0.288889		0.3	0.366667	0.333333		367	317
	36		0.344444	0.344444	0.311111		0.255556	0.388889	0.355556		2452	701	567		0.521739	0.771429	0.419355		-47			0.333333	0.322222	0.344444		0.388889	0.344444	0.266667		3820.5	4588	2018.5		0.617647	0.612903	0.5		39		0.466667	0.288889	0.244444		0.377778	0.4	0.222222		2986	1685
											664.861	471.583	470.25		0.426754	0.783117	0.666955													651.181	566.583	491.278		0.411649	0.762936	0.676003												507.75	410.403
											93.3642	62.7903	49.6866		0.0429241	0.0290029	0.0316119													109.286	122.575	69.109		0.0459422	0.0379241	0.0343545												74.2009	43.3163
[truncated: 18 more columns]
